# Supplementary material for: Early sample tagging and pooling enables simultaneous SARS-CoV-2 detection and variant sequencing
Source: Sci Transl Med. 2021 Nov 3;13(618):eabj2266. doi: 10.1126/scitranslmed.abj2266 (PMC9928115; doi:10.1126/scitranslmed.abj2266)
Supplement: Supplementary file 2 — Data file S1 [file scitranslmed.abj2266_data_file_s1.zip]

Archive with 1 entries (1 files):
- scitranslmed.abj2266_data_file_s1.xlsx
