# Supplementary material for: Early sample tagging and pooling enables simultaneous SARS-CoV-2 detection and variant sequencing
Source: Sci Transl Med. 2021 Nov 3;13(618):eabj2266. doi: 10.1126/scitranslmed.abj2266 (PMC9928115; doi:10.1126/scitranslmed.abj2266)
Supplement: Supplementary file 2 — Data file S1 [file scitranslmed.abj2266_data_file_s1.zip › scitranslmed.abj2266_data_file_s1.xlsx]

## Sheet: S1-oligos
Id	Name	Sequence	Step, Specifity
	amine-25-pT	TTTTTTTTTTTTTTTTTTTTTTTTT	with C12-amine modification in 5' end
c279	fRT-v3-E1-a	GCGTCAGATGTGTATAAGAGACAGTCTAGTCTTCACNNNNNNNNNNatattgcagcagtacgcacaca	RT, E amplicon
c148	RT-E1-v3	GATTTTTTTTTTGCGTCAGATGTGTATAAGAGACAGGCAACAGGTGCANNNNNNNNATATTGCAGCAGTACGCACACA	RT, E amplicon
c149	RT-E1-v3-2	GATTTTTTTTTTGCGTCAGATGTGTATAAGAGACAGCAAGGTGACGCCNNNNNNNNATATTGCAGCAGTACGCACACA	RT, E amplicon
c152	RT-UPS35-v3	GATTTTTTTTTTGCGTCAGATGTGTATAAGAGACAGACCAGTCATTCGNNNNNNNNCTGGACTGCTTGAGTTTCTGGC	RT,UPS35 amplicon
c155	RT-TBP-v3-2	GATTTTTTTTTTGCGTCAGATGTGTATAAGAGACAGTTGAGCCTAAGANNNNNNNNGGTTCGTGGCTCTCTTATCCTC	RT,TBP amplicon
c156	RT-SRP9-v3	GATTTTTTTTTTGCGTCAGATGTGTATAAGAGACAGTTGAGCCTAAGANNNNNNNNCTACCATAAGTCGCATTAGTTGAC	RT,SRP9 amplicon
c158	RT-ACTB-v3	GATTTTTTTTTTGCGTCAGATGTGTATAAGAGACAGCCACCTTACAGCNNNNNNNNACAGCCTGGATAGCAACG	RT,ACTB amplicon
c410	v5-ActB-ACCTCTATCA	GCGTCAGATGTGTATAAGAGACAGNNNNACCTCNNNNTATCANNacagcctggatagcaacg	RT,ACTB amplicon
c411	v5-ActB-TGAGACTTGG	GCGTCAGATGTGTATAAGAGACAGNNNNTGAGANNNNCTTGGNNNacagcctggatagcaacg	RT,ACTB amplicon
c412	v5-ActB-CCTCGGTCTC	GCGTCAGATGTGTATAAGAGACAGNNNNCCTCGNNNNGTCTCNNNNacagcctggatagcaacg	RT,ACTB amplicon
c413	v5-ActB-GTGAACCATC	GCGTCAGATGTGTATAAGAGACAGNNNNGTGAANNNNCCATCNNacagcctggatagcaacg	RT,ACTB amplicon
c414	v5-ActB-CACGCACAAC	GCGTCAGATGTGTATAAGAGACAGNNNNCACGCNNNNACAACNNNacagcctggatagcaacg	RT,ACTB amplicon
c415	v5-ActB-CAGGAAGCAG	GCGTCAGATGTGTATAAGAGACAGNNNNCAGGANNNNAGCAGNNNNacagcctggatagcaacg	RT,ACTB amplicon
c416	v5-ActB-AATTACAGTC	GCGTCAGATGTGTATAAGAGACAGNNNNAATTANNNNCAGTCNNacagcctggatagcaacg	RT,ACTB amplicon
c417	v5-ActB-GTGCGGTCTA	GCGTCAGATGTGTATAAGAGACAGNNNNGTGCGNNNNGTCTANNNacagcctggatagcaacg	RT,ACTB amplicon
c002	pcr-fwd	AATGATACGGCGACCACCGAGATCTACACTCGTCGGCAGCGTCAGATGTGTATAAGAGACAG	One-step PCR, from generic handle
c021	N1-PCR-TGATACGT	CAAGCAGAAGACGGCATACGAGATTGATACGTGTGACTGGAGTTCAGACGTGTGCTCTTCCGATCTGACCCCAAAATCAGCGAAA	One-step PCR, Barcoded N1
c270	PCR-v1-N1-2	CAAGCAGAAGACGGCATACGAGATACAGGCGCGTGACTGGAGTTCAGACGTGTGCTCTTCCGATCTgaccccaaaatcagcgaaa	One-step PCR, Barcoded N1
c273	PCR-v1-N1-3	CAAGCAGAAGACGGCATACGAGATTCTCTACTGTGACTGGAGTTCAGACGTGTGCTCTTCCGATCTgaccccaaaatcagcgaaa	One-step PCR, Barcoded N1
c276	PCR-v1-N1-4	CAAGCAGAAGACGGCATACGAGATTTGGACTCGTGACTGGAGTTCAGACGTGTGCTCTTCCGATCTgaccccaaaatcagcgaaa	One-step PCR, Barcoded N1
c438	PCR-v1-N1-5	CAAGCAGAAGACGGCATACGAGATAGGCAGTCGTGACTGGAGTTCAGACGTGTGCTCTTCCGATCTgaccccaaaatcagcgaaa	One-step PCR, Barcoded N1
c439	PCR-v1-N1-6	CAAGCAGAAGACGGCATACGAGATCCATCGACGTGACTGGAGTTCAGACGTGTGCTCTTCCGATCTgaccccaaaatcagcgaaa	One-step PCR, Barcoded N1
c039	E1-PCR-TTAACGCG	CAAGCAGAAGACGGCATACGAGATTTAACGCGGTGACTGGAGTTCAGACGTGTGCTCTTCCGATCTACAGGTACGTTAATAGTTAATAGC	One-step PCR, Barcoded E
c271	PCR-v1-E1-2	CAAGCAGAAGACGGCATACGAGATCATAGAGTGTGACTGGAGTTCAGACGTGTGCTCTTCCGATCTacaggtacgttaatagttaatagc	One-step PCR, Barcoded E
c274	PCR-v1-E1-3	CAAGCAGAAGACGGCATACGAGATCTCTCGTCGTGACTGGAGTTCAGACGTGTGCTCTTCCGATCTacaggtacgttaatagttaatagc	One-step PCR, Barcoded E
c277	PCR-v1-E1-4	CAAGCAGAAGACGGCATACGAGATGCAGAATTGTGACTGGAGTTCAGACGTGTGCTCTTCCGATCTacaggtacgttaatagttaatagc	One-step PCR, Barcoded E
c436	PCR-v1-E1-5	CAAGCAGAAGACGGCATACGAGATTCGATCGAGTGACTGGAGTTCAGACGTGTGCTCTTCCGATCTacaggtacgttaatagttaatagc	One-step PCR, Barcoded E
c437	PCR-v1-E1-6	CAAGCAGAAGACGGCATACGAGATACGTTAGCGTGACTGGAGTTCAGACGTGTGCTCTTCCGATCTacaggtacgttaatagttaatagc	One-step PCR, Barcoded E
c418	PCR-v1-ActB-1	CAAGCAGAAGACGGCATACGAGATTCGGACTAGTGACTGGAGTTCAGACGTGTGCTCTTCCGATCTcaccaactgggacgacat	One-step PCR, Barcoded ActB
c419	PCR-v1-ActB-2	CAAGCAGAAGACGGCATACGAGATCTGAGATCGTGACTGGAGTTCAGACGTGTGCTCTTCCGATCTcaccaactgggacgacat	One-step PCR, Barcoded ActB
c420	PCR-v1-ActB-3	CAAGCAGAAGACGGCATACGAGATACTACGCAGTGACTGGAGTTCAGACGTGTGCTCTTCCGATCTcaccaactgggacgacat	One-step PCR, Barcoded ActB
c433	PCR-v1-ActB-4	CAAGCAGAAGACGGCATACGAGATCTACCGTGGTGACTGGAGTTCAGACGTGTGCTCTTCCGATCTcaccaactgggacgacat	One-step PCR, Barcoded ActB
c434	PCR-v1-ActB-5	CAAGCAGAAGACGGCATACGAGATGGTCTCACGTGACTGGAGTTCAGACGTGTGCTCTTCCGATCTcaccaactgggacgacat	One-step PCR, Barcoded ActB
c435	PCR-v1-ActB-6	CAAGCAGAAGACGGCATACGAGATTGCTGTCGGTGACTGGAGTTCAGACGTGTGCTCTTCCGATCTcaccaactgggacgacat	One-step PCR, Barcoded ActB
pl-1,B9	PCR-v2-E1a	GTCTCGTGGGCTCGGAGATGTGTATAAGAGACAGacaggtacgttaatagttaatagcgt	First PCR in 2 steps protocol, E1
pl-1,B6	PCR-v2-N1a	GTCTCGTGGGCTCGGAGATGTGTATAAGAGACAGgaccccaaaatcagcgaaa	First PCR in 2 steps protocol, N
pl-1,C3	PCR-v2-ACTB	GTCTCGTGGGCTCGGAGATGTGTATAAGAGACAGcaccaactgggacgacat	First PCR in 2 steps protocol, ACTB
pl-1,C6	PCR-v2-TBPa	GTCTCGTGGGCTCGGAGATGTGTATAAGAGACAGtgtatccacagtgaatcttggttg	First PCR in 2 steps protocol,TBP
pl-1,C7	PCR-v2-TBPb	GTCTCGTGGGCTCGGAGATGTGTATAAGAGACAGgcttcggagagttctggg	First PCR in 2 steps protocol,TBP
pl-1,C8	PCR-v2-USP35a	GTCTCGTGGGCTCGGAGATGTGTATAAGAGACAGagagaacttcctctccgcatcc	First PCR in 2 steps protocol,USP35
pl-1,C9	PCR-v2-USP35b	GTCTCGTGGGCTCGGAGATGTGTATAAGAGACAGactgagaacaactcacagcccc	First PCR in 2 steps protocol,USP35
pl-1,C10	PCR-v2-SRP9a	GTCTCGTGGGCTCGGAGATGTGTATAAGAGACAGaggcattctgatgggaacttgtg	First PCR in 2 steps protocol, SRP9
pl-1,C11	PCR-v2-SRP9b	GTCTCGTGGGCTCGGAGATGTGTATAAGAGACAGgccgagaagctttacctcgc	First PCR in 2 steps protocol, SRP9
	Tn5_rd1	TCGTCGGCAGCGTCAGATGTGTATAAGAGACAG	First PCR in 2 steps protocol, Illumina FC-121-1030
	Ad1. and ad2.	For sequences see Buenrostro et al.27	2nd PCR in 2 steps protocol
c074	E1-fwd	acaggtacgttaatagttaatagcgt	qPCR, E_Sarbeco_F1 16
c183	qPCR-v3-CAAGGTGACGCC	GACAGCAAGGTGACGCC	qPCR, Barcode specific
c188	qPCR-v3-GCAACAGGTGCA	GACAGGCAACAGGTGCA	qPCR, Barcode specific
pl-2,A01	N1-CTGACCGGCA	GCGTCAGATGTGTATAAGAGACAGNNNNCTGACNNNNCGGCANNTCTGGTTACTGCCAGTTGAATCTG	RT, N amplicon
pl-2,A02	N1-GAATTGAGTG	GCGTCAGATGTGTATAAGAGACAGNNNNGAATTNNNNGAGTGNNNTCTGGTTACTGCCAGTTGAATCTG	RT, N amplicon
pl-2,A03	N1-GCGTGTGAGA	GCGTCAGATGTGTATAAGAGACAGNNNNGCGTGNNNNTGAGANNNNTCTGGTTACTGCCAGTTGAATCTG	RT, N amplicon
pl-2,A04	N1-TCTCCATTGA	GCGTCAGATGTGTATAAGAGACAGNNNNTCTCCNNNNATTGANNTCTGGTTACTGCCAGTTGAATCTG	RT, N amplicon
pl-2,A05	N1-ACATGCATAT	GCGTCAGATGTGTATAAGAGACAGNNNNACATGNNNNCATATNNNTCTGGTTACTGCCAGTTGAATCTG	RT, N amplicon
pl-2,A06	N1-CAGGCGCCAT	GCGTCAGATGTGTATAAGAGACAGNNNNCAGGCNNNNGCCATNNNNTCTGGTTACTGCCAGTTGAATCTG	RT, N amplicon
pl-2,A07	N1-ACATAACGGA	GCGTCAGATGTGTATAAGAGACAGNNNNACATANNNNACGGANNTCTGGTTACTGCCAGTTGAATCTG	RT, N amplicon
pl-2,A08	N1-TTAATAGACC	GCGTCAGATGTGTATAAGAGACAGNNNNTTAATNNNNAGACCNNNTCTGGTTACTGCCAGTTGAATCTG	RT, N amplicon
pl-2,A09	N1-ACGATTGCTG	GCGTCAGATGTGTATAAGAGACAGNNNNACGATNNNNTGCTGNNNTCTGGTTACTGCCAGTTGAATCTG	RT, N amplicon
pl-2,A10	N1-TTCTACAGAA	GCGTCAGATGTGTATAAGAGACAGNNNNTTCTANNNNCAGAANNNNTCTGGTTACTGCCAGTTGAATCTG	RT, N amplicon
pl-2,A11	N1-TATTGCGTTC	GCGTCAGATGTGTATAAGAGACAGNNNNTATTGNNNNCGTTCNNTCTGGTTACTGCCAGTTGAATCTG	RT, N amplicon
pl-2,A12	N1-CATGAGTACT	GCGTCAGATGTGTATAAGAGACAGNNNNCATGANNNNGTACTNNNTCTGGTTACTGCCAGTTGAATCTG	RT, N amplicon
pl-2,B01	N1-TAATTCTACC	GCGTCAGATGTGTATAAGAGACAGNNNNTAATTNNNNCTACCNNNNTCTGGTTACTGCCAGTTGAATCTG	RT, N amplicon
pl-2,B02	N1-ACGCTAATTA	GCGTCAGATGTGTATAAGAGACAGNNNNACGCTNNNNAATTANNTCTGGTTACTGCCAGTTGAATCTG	RT, N amplicon
pl-2,B03	N1-CCTTGTTAAT	GCGTCAGATGTGTATAAGAGACAGNNNNCCTTGNNNNTTAATNNNTCTGGTTACTGCCAGTTGAATCTG	RT, N amplicon
pl-2,B04	N1-GTAGCCATCA	GCGTCAGATGTGTATAAGAGACAGNNNNGTAGCNNNNCATCANNNNTCTGGTTACTGCCAGTTGAATCTG	RT, N amplicon
pl-2,B05	N1-CTTGTAATTC	GCGTCAGATGTGTATAAGAGACAGNNNNCTTGTNNNNAATTCNNNNTCTGGTTACTGCCAGTTGAATCTG	RT, N amplicon
pl-2,B06	N1-TCCAATTCTA	GCGTCAGATGTGTATAAGAGACAGNNNNTCCAANNNNTTCTANNTCTGGTTACTGCCAGTTGAATCTG	RT, N amplicon
pl-2,B07	N1-AGAGCTGCCT	GCGTCAGATGTGTATAAGAGACAGNNNNAGAGCNNNNTGCCTNNNTCTGGTTACTGCCAGTTGAATCTG	RT, N amplicon
pl-2,B08	N1-CTTCGCCGAT	GCGTCAGATGTGTATAAGAGACAGNNNNCTTCGNNNNCCGATNNNNTCTGGTTACTGCCAGTTGAATCTG	RT, N amplicon
pl-2,B09	N1-TCGGTCACGG	GCGTCAGATGTGTATAAGAGACAGNNNNTCGGTNNNNCACGGNNTCTGGTTACTGCCAGTTGAATCTG	RT, N amplicon
pl-2,B10	N1-GAACAAGTAT	GCGTCAGATGTGTATAAGAGACAGNNNNGAACANNNNAGTATNNNTCTGGTTACTGCCAGTTGAATCTG	RT, N amplicon
pl-2,B11	N1-AATTGGCGGA	GCGTCAGATGTGTATAAGAGACAGNNNNAATTGNNNNGCGGANNNNTCTGGTTACTGCCAGTTGAATCTG	RT, N amplicon
pl-2,B12	N1-GGCCTGTCCT	GCGTCAGATGTGTATAAGAGACAGNNNNGGCCTNNNNGTCCTNNTCTGGTTACTGCCAGTTGAATCTG	RT, N amplicon
pl-2,C01	N1-TAGGTTCTCT	GCGTCAGATGTGTATAAGAGACAGNNNNTAGGTNNNNTCTCTNNTCTGGTTACTGCCAGTTGAATCTG	RT, N amplicon
pl-2,C02	N1-ACACAATATC	GCGTCAGATGTGTATAAGAGACAGNNNNACACANNNNATATCNNNTCTGGTTACTGCCAGTTGAATCTG	RT, N amplicon
pl-2,C03	N1-TTCCTGTACG	GCGTCAGATGTGTATAAGAGACAGNNNNTTCCTNNNNGTACGNNNNTCTGGTTACTGCCAGTTGAATCTG	RT, N amplicon
pl-2,C04	N1-GGTAACGCAG	GCGTCAGATGTGTATAAGAGACAGNNNNGGTAANNNNCGCAGNNTCTGGTTACTGCCAGTTGAATCTG	RT, N amplicon
pl-2,C05	N1-TCCACGGCCT	GCGTCAGATGTGTATAAGAGACAGNNNNTCCACNNNNGGCCTNNNTCTGGTTACTGCCAGTTGAATCTG	RT, N amplicon
pl-2,C06	N1-GATACCTCCT	GCGTCAGATGTGTATAAGAGACAGNNNNGATACNNNNCTCCTNNNNTCTGGTTACTGCCAGTTGAATCTG	RT, N amplicon
pl-2,C07	N1-CAACGTCAGC	GCGTCAGATGTGTATAAGAGACAGNNNNCAACGNNNNTCAGCNNTCTGGTTACTGCCAGTTGAATCTG	RT, N amplicon
pl-2,C08	N1-CGGTTATTAG	GCGTCAGATGTGTATAAGAGACAGNNNNCGGTTNNNNATTAGNNNTCTGGTTACTGCCAGTTGAATCTG	RT, N amplicon
pl-2,C09	N1-CGCGCCTAGA	GCGTCAGATGTGTATAAGAGACAGNNNNCGCGCNNNNCTAGANNNTCTGGTTACTGCCAGTTGAATCTG	RT, N amplicon
pl-2,C10	N1-TCTTGGCTAT	GCGTCAGATGTGTATAAGAGACAGNNNNTCTTGNNNNGCTATNNNNTCTGGTTACTGCCAGTTGAATCTG	RT, N amplicon
pl-2,C11	N1-TCACACCGAA	GCGTCAGATGTGTATAAGAGACAGNNNNTCACANNNNCCGAANNTCTGGTTACTGCCAGTTGAATCTG	RT, N amplicon
pl-2,C12	N1-AACGTTACAT	GCGTCAGATGTGTATAAGAGACAGNNNNAACGTNNNNTACATNNNTCTGGTTACTGCCAGTTGAATCTG	RT, N amplicon
pl-2,D01	N1-CGGCCTCGTT	GCGTCAGATGTGTATAAGAGACAGNNNNCGGCCNNNNTCGTTNNNNTCTGGTTACTGCCAGTTGAATCTG	RT, N amplicon
pl-2,D02	N1-CATAACACCA	GCGTCAGATGTGTATAAGAGACAGNNNNCATAANNNNCACCANNTCTGGTTACTGCCAGTTGAATCTG	RT, N amplicon
pl-2,D03	N1-ACAGAGGCCA	GCGTCAGATGTGTATAAGAGACAGNNNNACAGANNNNGGCCANNNTCTGGTTACTGCCAGTTGAATCTG	RT, N amplicon
pl-2,D04	N1-TGGTGCCTGG	GCGTCAGATGTGTATAAGAGACAGNNNNTGGTGNNNNCCTGGNNNNTCTGGTTACTGCCAGTTGAATCTG	RT, N amplicon
pl-2,D05	N1-TAGGAACCGG	GCGTCAGATGTGTATAAGAGACAGNNNNTAGGANNNNACCGGNNNNTCTGGTTACTGCCAGTTGAATCTG	RT, N amplicon
pl-2,D06	N1-AATATTGGCC	GCGTCAGATGTGTATAAGAGACAGNNNNAATATNNNNTGGCCNNTCTGGTTACTGCCAGTTGAATCTG	RT, N amplicon
pl-2,D07	N1-ATAGGTATTC	GCGTCAGATGTGTATAAGAGACAGNNNNATAGGNNNNTATTCNNNTCTGGTTACTGCCAGTTGAATCTG	RT, N amplicon
pl-2,D08	N1-CCTTCACGTA	GCGTCAGATGTGTATAAGAGACAGNNNNCCTTCNNNNACGTANNNNTCTGGTTACTGCCAGTTGAATCTG	RT, N amplicon
pl-2,D09	N1-GGCCAATAAG	GCGTCAGATGTGTATAAGAGACAGNNNNGGCCANNNNATAAGNNTCTGGTTACTGCCAGTTGAATCTG	RT, N amplicon
pl-2,D10	N1-CAGTAGTTGT	GCGTCAGATGTGTATAAGAGACAGNNNNCAGTANNNNGTTGTNNNTCTGGTTACTGCCAGTTGAATCTG	RT, N amplicon
pl-2,D11	N1-TTCATCCAAC	GCGTCAGATGTGTATAAGAGACAGNNNNTTCATNNNNCCAACNNNNTCTGGTTACTGCCAGTTGAATCTG	RT, N amplicon
pl-2,D12	N1-CAATTGGATT	GCGTCAGATGTGTATAAGAGACAGNNNNCAATTNNNNGGATTNNTCTGGTTACTGCCAGTTGAATCTG	RT, N amplicon
pl-2,E01	N1-GGCCATCATA	GCGTCAGATGTGTATAAGAGACAGNNNNGGCCANNNNTCATANNTCTGGTTACTGCCAGTTGAATCTG	RT, N amplicon
pl-2,E02	N1-AATTGCTGCG	GCGTCAGATGTGTATAAGAGACAGNNNNAATTGNNNNCTGCGNNNTCTGGTTACTGCCAGTTGAATCTG	RT, N amplicon
pl-2,E03	N1-TAAGGAACGT	GCGTCAGATGTGTATAAGAGACAGNNNNTAAGGNNNNAACGTNNNNTCTGGTTACTGCCAGTTGAATCTG	RT, N amplicon
pl-2,E04	N1-CTATACGCGG	GCGTCAGATGTGTATAAGAGACAGNNNNCTATANNNNCGCGGNNTCTGGTTACTGCCAGTTGAATCTG	RT, N amplicon
pl-2,E05	N1-ATTCAGAATC	GCGTCAGATGTGTATAAGAGACAGNNNNATTCANNNNGAATCNNNTCTGGTTACTGCCAGTTGAATCTG	RT, N amplicon
pl-2,E06	N1-GTATTCTCTA	GCGTCAGATGTGTATAAGAGACAGNNNNGTATTNNNNCTCTANNNNTCTGGTTACTGCCAGTTGAATCTG	RT, N amplicon
pl-2,E07	N1-CCTGATACAA	GCGTCAGATGTGTATAAGAGACAGNNNNCCTGANNNNTACAANNTCTGGTTACTGCCAGTTGAATCTG	RT, N amplicon
pl-2,E08	N1-GACCGCTGTG	GCGTCAGATGTGTATAAGAGACAGNNNNGACCGNNNNCTGTGNNNTCTGGTTACTGCCAGTTGAATCTG	RT, N amplicon
pl-2,E09	N1-TTCAGCGTGG	GCGTCAGATGTGTATAAGAGACAGNNNNTTCAGNNNNCGTGGNNNTCTGGTTACTGCCAGTTGAATCTG	RT, N amplicon
pl-2,E10	N1-AACTCCGAAC	GCGTCAGATGTGTATAAGAGACAGNNNNAACTCNNNNCGAACNNNNTCTGGTTACTGCCAGTTGAATCTG	RT, N amplicon
pl-2,E11	N1-ATTCCGCTAT	GCGTCAGATGTGTATAAGAGACAGNNNNATTCCNNNNGCTATNNTCTGGTTACTGCCAGTTGAATCTG	RT, N amplicon
pl-2,E12	N1-TGAATATTGC	GCGTCAGATGTGTATAAGAGACAGNNNNTGAATNNNNATTGCNNNTCTGGTTACTGCCAGTTGAATCTG	RT, N amplicon
pl-2,F01	N1-CGCAATCTAG	GCGTCAGATGTGTATAAGAGACAGNNNNCGCAANNNNTCTAGNNNNTCTGGTTACTGCCAGTTGAATCTG	RT, N amplicon
pl-2,F02	N1-AACCGCATCG	GCGTCAGATGTGTATAAGAGACAGNNNNAACCGNNNNCATCGNNTCTGGTTACTGCCAGTTGAATCTG	RT, N amplicon
pl-2,F03	N1-CTAGTCCGGA	GCGTCAGATGTGTATAAGAGACAGNNNNCTAGTNNNNCCGGANNNTCTGGTTACTGCCAGTTGAATCTG	RT, N amplicon
pl-2,F04	N1-GCTCCGTCAC	GCGTCAGATGTGTATAAGAGACAGNNNNGCTCCNNNNGTCACNNNNTCTGGTTACTGCCAGTTGAATCTG	RT, N amplicon
pl-2,F05	N1-AGATGGAATT	GCGTCAGATGTGTATAAGAGACAGNNNNAGATGNNNNGAATTNNNNTCTGGTTACTGCCAGTTGAATCTG	RT, N amplicon
pl-2,F06	N1-ACACCGTTAA	GCGTCAGATGTGTATAAGAGACAGNNNNACACCNNNNGTTAANNTCTGGTTACTGCCAGTTGAATCTG	RT, N amplicon
pl-2,F07	N1-GATAACAAGT	GCGTCAGATGTGTATAAGAGACAGNNNNGATAANNNNCAAGTNNNTCTGGTTACTGCCAGTTGAATCTG	RT, N amplicon
pl-2,F08	N1-CTGGTACACG	GCGTCAGATGTGTATAAGAGACAGNNNNCTGGTNNNNACACGNNNNTCTGGTTACTGCCAGTTGAATCTG	RT, N amplicon
pl-2,F09	N1-CGAAGGTTAA	GCGTCAGATGTGTATAAGAGACAGNNNNCGAAGNNNNGTTAANNTCTGGTTACTGCCAGTTGAATCTG	RT, N amplicon
pl-2,F10	N1-ATCGCATATG	GCGTCAGATGTGTATAAGAGACAGNNNNATCGCNNNNATATGNNNTCTGGTTACTGCCAGTTGAATCTG	RT, N amplicon
pl-2,F11	N1-ATCATAGGCT	GCGTCAGATGTGTATAAGAGACAGNNNNATCATNNNNAGGCTNNNNTCTGGTTACTGCCAGTTGAATCTG	RT, N amplicon
pl-2,F12	N1-GATTGTCATA	GCGTCAGATGTGTATAAGAGACAGNNNNGATTGNNNNTCATANNTCTGGTTACTGCCAGTTGAATCTG	RT, N amplicon
pl-2,G01	N1-CCAACAACAT	GCGTCAGATGTGTATAAGAGACAGNNNNCCAACNNNNAACATNNTCTGGTTACTGCCAGTTGAATCTG	RT, N amplicon
pl-2,G02	N1-TTGGTGGTGC	GCGTCAGATGTGTATAAGAGACAGNNNNTTGGTNNNNGGTGCNNNTCTGGTTACTGCCAGTTGAATCTG	RT, N amplicon
pl-2,G03	N1-GCGAACGCCT	GCGTCAGATGTGTATAAGAGACAGNNNNGCGAANNNNCGCCTNNNNTCTGGTTACTGCCAGTTGAATCTG	RT, N amplicon
pl-2,G04	N1-CAACCGGAGG	GCGTCAGATGTGTATAAGAGACAGNNNNCAACCNNNNGGAGGNNTCTGGTTACTGCCAGTTGAATCTG	RT, N amplicon
pl-2,G05	N1-AGCGGTGGAC	GCGTCAGATGTGTATAAGAGACAGNNNNAGCGGNNNNTGGACNNNTCTGGTTACTGCCAGTTGAATCTG	RT, N amplicon
pl-2,G06	N1-GACGAACAAT	GCGTCAGATGTGTATAAGAGACAGNNNNGACGANNNNACAATNNNNTCTGGTTACTGCCAGTTGAATCTG	RT, N amplicon
pl-2,G07	N1-CCACTGGTCC	GCGTCAGATGTGTATAAGAGACAGNNNNCCACTNNNNGGTCCNNTCTGGTTACTGCCAGTTGAATCTG	RT, N amplicon
pl-2,G08	N1-TGTTAGAAGG	GCGTCAGATGTGTATAAGAGACAGNNNNTGTTANNNNGAAGGNNNTCTGGTTACTGCCAGTTGAATCTG	RT, N amplicon
pl-2,G09	N1-TATATTCGAG	GCGTCAGATGTGTATAAGAGACAGNNNNTATATNNNNTCGAGNNNTCTGGTTACTGCCAGTTGAATCTG	RT, N amplicon
pl-2,G10	N1-CGCGACGATC	GCGTCAGATGTGTATAAGAGACAGNNNNCGCGANNNNCGATCNNNNTCTGGTTACTGCCAGTTGAATCTG	RT, N amplicon
pl-2,G11	N1-GCCTCGGATA	GCGTCAGATGTGTATAAGAGACAGNNNNGCCTCNNNNGGATANNTCTGGTTACTGCCAGTTGAATCTG	RT, N amplicon
pl-2,G12	N1-TGAGACAGCG	GCGTCAGATGTGTATAAGAGACAGNNNNTGAGANNNNCAGCGNNNTCTGGTTACTGCCAGTTGAATCTG	RT, N amplicon
pl-2,H01	N1-TGTTCGCATT	GCGTCAGATGTGTATAAGAGACAGNNNNTGTTCNNNNGCATTNNNNTCTGGTTACTGCCAGTTGAATCTG	RT, N amplicon
pl-2,H02	N1-TCCAAGAATT	GCGTCAGATGTGTATAAGAGACAGNNNNTCCAANNNNGAATTNNTCTGGTTACTGCCAGTTGAATCTG	RT, N amplicon
pl-2,H03	N1-GCTGTAGGAA	GCGTCAGATGTGTATAAGAGACAGNNNNGCTGTNNNNAGGAANNNTCTGGTTACTGCCAGTTGAATCTG	RT, N amplicon
pl-2,H04	N1-ATACCTGGAT	GCGTCAGATGTGTATAAGAGACAGNNNNATACCNNNNTGGATNNNNTCTGGTTACTGCCAGTTGAATCTG	RT, N amplicon
pl-2,H05	N1-GTTGGACCGT	GCGTCAGATGTGTATAAGAGACAGNNNNGTTGGNNNNACCGTNNNNTCTGGTTACTGCCAGTTGAATCTG	RT, N amplicon
pl-2,H06	N1-ACCAAGTTAC	GCGTCAGATGTGTATAAGAGACAGNNNNACCAANNNNGTTACNNTCTGGTTACTGCCAGTTGAATCTG	RT, N amplicon
pl-2,H07	N1-GTGTGGCGCT	GCGTCAGATGTGTATAAGAGACAGNNNNGTGTGNNNNGCGCTNNNTCTGGTTACTGCCAGTTGAATCTG	RT, N amplicon
pl-2,H08	N1-GGCAGTAGCA	GCGTCAGATGTGTATAAGAGACAGNNNNGGCAGNNNNTAGCANNNNTCTGGTTACTGCCAGTTGAATCTG	RT, N amplicon
pl-2,H09	N1-TGCGGTGTTG	GCGTCAGATGTGTATAAGAGACAGNNNNTGCGGNNNNTGTTGNNTCTGGTTACTGCCAGTTGAATCTG	RT, N amplicon
pl-2,H10	N1-GATTAAGGTG	GCGTCAGATGTGTATAAGAGACAGNNNNGATTANNNNAGGTGNNNTCTGGTTACTGCCAGTTGAATCTG	RT, N amplicon
pl-2,H11	N1-CAACATTCAA	GCGTCAGATGTGTATAAGAGACAGNNNNCAACANNNNTTCAANNNNTCTGGTTACTGCCAGTTGAATCTG	RT, N amplicon
pl-2,H12	N1-GTGTTACCGG	GCGTCAGATGTGTATAAGAGACAGNNNNGTGTTNNNNACCGGNNTCTGGTTACTGCCAGTTGAATCTG	RT, N amplicon
pl-3,A01	E1-CGCTCAGTTC	GCGTCAGATGTGTATAAGAGACAGNNNNCGCTCNNNNAGTTCNNATATTGCAGCAGTACGCACACA	RT, E amplicon
pl-3,A02	E1-TATCTGACCT	GCGTCAGATGTGTATAAGAGACAGNNNNTATCTNNNNGACCTNNNATATTGCAGCAGTACGCACACA	RT, E amplicon
pl-3,A03	E1-ATATGAGACG	GCGTCAGATGTGTATAAGAGACAGNNNNATATGNNNNAGACGNNNNATATTGCAGCAGTACGCACACA	RT, E amplicon
pl-3,A04	E1-CTTATGGAAT	GCGTCAGATGTGTATAAGAGACAGNNNNCTTATNNNNGGAATNNATATTGCAGCAGTACGCACACA	RT, E amplicon
pl-3,A05	E1-TAATCTCGTC	GCGTCAGATGTGTATAAGAGACAGNNNNTAATCNNNNTCGTCNNNATATTGCAGCAGTACGCACACA	RT, E amplicon
pl-3,A06	E1-GCGCGATGTT	GCGTCAGATGTGTATAAGAGACAGNNNNGCGCGNNNNATGTTNNNNATATTGCAGCAGTACGCACACA	RT, E amplicon
pl-3,A07	E1-AGAGCACTAG	GCGTCAGATGTGTATAAGAGACAGNNNNAGAGCNNNNACTAGNNATATTGCAGCAGTACGCACACA	RT, E amplicon
pl-3,A08	E1-TGCCTTGATC	GCGTCAGATGTGTATAAGAGACAGNNNNTGCCTNNNNTGATCNNNATATTGCAGCAGTACGCACACA	RT, E amplicon
pl-3,A09	E1-CTACTCAGTC	GCGTCAGATGTGTATAAGAGACAGNNNNCTACTNNNNCAGTCNNNATATTGCAGCAGTACGCACACA	RT, E amplicon
pl-3,A10	E1-TCGTCTGACT	GCGTCAGATGTGTATAAGAGACAGNNNNTCGTCNNNNTGACTNNNNATATTGCAGCAGTACGCACACA	RT, E amplicon
pl-3,A11	E1-GAACATACGG	GCGTCAGATGTGTATAAGAGACAGNNNNGAACANNNNTACGGNNATATTGCAGCAGTACGCACACA	RT, E amplicon
pl-3,A12	E1-CCTATGACTC	GCGTCAGATGTGTATAAGAGACAGNNNNCCTATNNNNGACTCNNNATATTGCAGCAGTACGCACACA	RT, E amplicon
pl-3,B01	E1-TAATGGCAAG	GCGTCAGATGTGTATAAGAGACAGNNNNTAATGNNNNGCAAGNNNNATATTGCAGCAGTACGCACACA	RT, E amplicon
pl-3,B02	E1-GTGCCGCTTC	GCGTCAGATGTGTATAAGAGACAGNNNNGTGCCNNNNGCTTCNNATATTGCAGCAGTACGCACACA	RT, E amplicon
pl-3,B03	E1-CGGCAATGGA	GCGTCAGATGTGTATAAGAGACAGNNNNCGGCANNNNATGGANNNATATTGCAGCAGTACGCACACA	RT, E amplicon
pl-3,B04	E1-GCCGTAACCG	GCGTCAGATGTGTATAAGAGACAGNNNNGCCGTNNNNAACCGNNNNATATTGCAGCAGTACGCACACA	RT, E amplicon
pl-3,B05	E1-AACCATTCTC	GCGTCAGATGTGTATAAGAGACAGNNNNAACCANNNNTTCTCNNNNATATTGCAGCAGTACGCACACA	RT, E amplicon
pl-3,B06	E1-GGTTGCCTCT	GCGTCAGATGTGTATAAGAGACAGNNNNGGTTGNNNNCCTCTNNATATTGCAGCAGTACGCACACA	RT, E amplicon
pl-3,B07	E1-CTAATGATGG	GCGTCAGATGTGTATAAGAGACAGNNNNCTAATNNNNGATGGNNNATATTGCAGCAGTACGCACACA	RT, E amplicon
pl-3,B08	E1-TCGGCCTATC	GCGTCAGATGTGTATAAGAGACAGNNNNTCGGCNNNNCTATCNNNNATATTGCAGCAGTACGCACACA	RT, E amplicon
pl-3,B09	E1-AGTCAACCAT	GCGTCAGATGTGTATAAGAGACAGNNNNAGTCANNNNACCATNNATATTGCAGCAGTACGCACACA	RT, E amplicon
pl-3,B10	E1-GAGCGCAATA	GCGTCAGATGTGTATAAGAGACAGNNNNGAGCGNNNNCAATANNNATATTGCAGCAGTACGCACACA	RT, E amplicon
pl-3,B11	E1-AACAAGGCGT	GCGTCAGATGTGTATAAGAGACAGNNNNAACAANNNNGGCGTNNNNATATTGCAGCAGTACGCACACA	RT, E amplicon
pl-3,B12	E1-GTATGTAGAA	GCGTCAGATGTGTATAAGAGACAGNNNNGTATGNNNNTAGAANNATATTGCAGCAGTACGCACACA	RT, E amplicon
pl-3,C01	E1-TTCTATGGTT	GCGTCAGATGTGTATAAGAGACAGNNNNTTCTANNNNTGGTTNNATATTGCAGCAGTACGCACACA	RT, E amplicon
pl-3,C02	E1-CCTCGCAACC	GCGTCAGATGTGTATAAGAGACAGNNNNCCTCGNNNNCAACCNNNATATTGCAGCAGTACGCACACA	RT, E amplicon
pl-3,C03	E1-TGGATGCTTA	GCGTCAGATGTGTATAAGAGACAGNNNNTGGATNNNNGCTTANNNNATATTGCAGCAGTACGCACACA	RT, E amplicon
pl-3,C04	E1-ATGTCGTGGT	GCGTCAGATGTGTATAAGAGACAGNNNNATGTCNNNNGTGGTNNATATTGCAGCAGTACGCACACA	RT, E amplicon
pl-3,C05	E1-AGAGTGCGGC	GCGTCAGATGTGTATAAGAGACAGNNNNAGAGTNNNNGCGGCNNNATATTGCAGCAGTACGCACACA	RT, E amplicon
pl-3,C06	E1-TGCCTGGTGG	GCGTCAGATGTGTATAAGAGACAGNNNNTGCCTNNNNGGTGGNNNNATATTGCAGCAGTACGCACACA	RT, E amplicon
pl-3,C07	E1-TGCGTGTCAC	GCGTCAGATGTGTATAAGAGACAGNNNNTGCGTNNNNGTCACNNATATTGCAGCAGTACGCACACA	RT, E amplicon
pl-3,C08	E1-CATACACTGT	GCGTCAGATGTGTATAAGAGACAGNNNNCATACNNNNACTGTNNNATATTGCAGCAGTACGCACACA	RT, E amplicon
pl-3,C09	E1-CGTATAATCA	GCGTCAGATGTGTATAAGAGACAGNNNNCGTATNNNNAATCANNNATATTGCAGCAGTACGCACACA	RT, E amplicon
pl-3,C10	E1-TACGCGGCTG	GCGTCAGATGTGTATAAGAGACAGNNNNTACGCNNNNGGCTGNNNNATATTGCAGCAGTACGCACACA	RT, E amplicon
pl-3,C11	E1-GCGAGTTACC	GCGTCAGATGTGTATAAGAGACAGNNNNGCGAGNNNNTTACCNNATATTGCAGCAGTACGCACACA	RT, E amplicon
pl-3,C12	E1-TACGGCCGGT	GCGTCAGATGTGTATAAGAGACAGNNNNTACGGNNNNCCGGTNNNATATTGCAGCAGTACGCACACA	RT, E amplicon
pl-3,D01	E1-GTCGATTACA	GCGTCAGATGTGTATAAGAGACAGNNNNGTCGANNNNTTACANNNNATATTGCAGCAGTACGCACACA	RT, E amplicon
pl-3,D02	E1-CTGTCTGCAC	GCGTCAGATGTGTATAAGAGACAGNNNNCTGTCNNNNTGCACNNATATTGCAGCAGTACGCACACA	RT, E amplicon
pl-3,D03	E1-CAGCCGATTG	GCGTCAGATGTGTATAAGAGACAGNNNNCAGCCNNNNGATTGNNNATATTGCAGCAGTACGCACACA	RT, E amplicon
pl-3,D04	E1-TGACTACATA	GCGTCAGATGTGTATAAGAGACAGNNNNTGACTNNNNACATANNNNATATTGCAGCAGTACGCACACA	RT, E amplicon
pl-3,D05	E1-ATTGCCGAGT	GCGTCAGATGTGTATAAGAGACAGNNNNATTGCNNNNCGAGTNNNNATATTGCAGCAGTACGCACACA	RT, E amplicon
pl-3,D06	E1-GCCATTAGAC	GCGTCAGATGTGTATAAGAGACAGNNNNGCCATNNNNTAGACNNATATTGCAGCAGTACGCACACA	RT, E amplicon
pl-3,D07	E1-GGCGAGATGG	GCGTCAGATGTGTATAAGAGACAGNNNNGGCGANNNNGATGGNNNATATTGCAGCAGTACGCACACA	RT, E amplicon
pl-3,D08	E1-TGGCTCGCAG	GCGTCAGATGTGTATAAGAGACAGNNNNTGGCTNNNNCGCAGNNNNATATTGCAGCAGTACGCACACA	RT, E amplicon
pl-3,D09	E1-TAGAATAACG	GCGTCAGATGTGTATAAGAGACAGNNNNTAGAANNNNTAACGNNATATTGCAGCAGTACGCACACA	RT, E amplicon
pl-3,D10	E1-TAATGGATCT	GCGTCAGATGTGTATAAGAGACAGNNNNTAATGNNNNGATCTNNNATATTGCAGCAGTACGCACACA	RT, E amplicon
pl-3,D11	E1-TATCCAGGAC	GCGTCAGATGTGTATAAGAGACAGNNNNTATCCNNNNAGGACNNNNATATTGCAGCAGTACGCACACA	RT, E amplicon
pl-3,D12	E1-AGTGCCACTG	GCGTCAGATGTGTATAAGAGACAGNNNNAGTGCNNNNCACTGNNATATTGCAGCAGTACGCACACA	RT, E amplicon
pl-3,E01	E1-GTGCAACACT	GCGTCAGATGTGTATAAGAGACAGNNNNGTGCANNNNACACTNNATATTGCAGCAGTACGCACACA	RT, E amplicon
pl-3,E02	E1-ACATGGTGTC	GCGTCAGATGTGTATAAGAGACAGNNNNACATGNNNNGTGTCNNNATATTGCAGCAGTACGCACACA	RT, E amplicon
pl-3,E03	E1-GACAGACAGG	GCGTCAGATGTGTATAAGAGACAGNNNNGACAGNNNNACAGGNNNNATATTGCAGCAGTACGCACACA	RT, E amplicon
pl-3,E04	E1-TCTTACATCA	GCGTCAGATGTGTATAAGAGACAGNNNNTCTTANNNNCATCANNATATTGCAGCAGTACGCACACA	RT, E amplicon
pl-3,E05	E1-TTACAATTCC	GCGTCAGATGTGTATAAGAGACAGNNNNTTACANNNNATTCCNNNATATTGCAGCAGTACGCACACA	RT, E amplicon
pl-3,E06	E1-AAGCTTATGC	GCGTCAGATGTGTATAAGAGACAGNNNNAAGCTNNNNTATGCNNNNATATTGCAGCAGTACGCACACA	RT, E amplicon
pl-3,E07	E1-TATTCCTCAG	GCGTCAGATGTGTATAAGAGACAGNNNNTATTCNNNNCTCAGNNATATTGCAGCAGTACGCACACA	RT, E amplicon
pl-3,E08	E1-CTCGTGCGTT	GCGTCAGATGTGTATAAGAGACAGNNNNCTCGTNNNNGCGTTNNNATATTGCAGCAGTACGCACACA	RT, E amplicon
pl-3,E09	E1-TTAGGATAGA	GCGTCAGATGTGTATAAGAGACAGNNNNTTAGGNNNNATAGANNNATATTGCAGCAGTACGCACACA	RT, E amplicon
pl-3,E10	E1-CCGAAGCGAG	GCGTCAGATGTGTATAAGAGACAGNNNNCCGAANNNNGCGAGNNNNATATTGCAGCAGTACGCACACA	RT, E amplicon
pl-3,E11	E1-GGACCAACAG	GCGTCAGATGTGTATAAGAGACAGNNNNGGACCNNNNAACAGNNATATTGCAGCAGTACGCACACA	RT, E amplicon
pl-3,E12	E1-TTCCAGGTAA	GCGTCAGATGTGTATAAGAGACAGNNNNTTCCANNNNGGTAANNNATATTGCAGCAGTACGCACACA	RT, E amplicon
pl-3,F01	E1-TGATTAGCCA	GCGTCAGATGTGTATAAGAGACAGNNNNTGATTNNNNAGCCANNNNATATTGCAGCAGTACGCACACA	RT, E amplicon
pl-3,F02	E1-TAACAGTGTT	GCGTCAGATGTGTATAAGAGACAGNNNNTAACANNNNGTGTTNNATATTGCAGCAGTACGCACACA	RT, E amplicon
pl-3,F03	E1-ACCGCGCAAT	GCGTCAGATGTGTATAAGAGACAGNNNNACCGCNNNNGCAATNNNATATTGCAGCAGTACGCACACA	RT, E amplicon
pl-3,F04	E1-GTTCGCGCCA	GCGTCAGATGTGTATAAGAGACAGNNNNGTTCGNNNNCGCCANNNNATATTGCAGCAGTACGCACACA	RT, E amplicon
pl-3,F05	E1-AGACACATTA	GCGTCAGATGTGTATAAGAGACAGNNNNAGACANNNNCATTANNNNATATTGCAGCAGTACGCACACA	RT, E amplicon
pl-3,F06	E1-GCGTTGGTAT	GCGTCAGATGTGTATAAGAGACAGNNNNGCGTTNNNNGGTATNNATATTGCAGCAGTACGCACACA	RT, E amplicon
pl-3,F07	E1-AGCACATCCT	GCGTCAGATGTGTATAAGAGACAGNNNNAGCACNNNNATCCTNNNATATTGCAGCAGTACGCACACA	RT, E amplicon
pl-3,F08	E1-TTGTTCCGTG	GCGTCAGATGTGTATAAGAGACAGNNNNTTGTTNNNNCCGTGNNNNATATTGCAGCAGTACGCACACA	RT, E amplicon
pl-3,F09	E1-AAGTACTCCA	GCGTCAGATGTGTATAAGAGACAGNNNNAAGTANNNNCTCCANNATATTGCAGCAGTACGCACACA	RT, E amplicon
pl-3,F10	E1-ACGTCAATAC	GCGTCAGATGTGTATAAGAGACAGNNNNACGTCNNNNAATACNNNATATTGCAGCAGTACGCACACA	RT, E amplicon
pl-3,F11	E1-GGTGTACAAG	GCGTCAGATGTGTATAAGAGACAGNNNNGGTGTNNNNACAAGNNNNATATTGCAGCAGTACGCACACA	RT, E amplicon
pl-3,F12	E1-CCACCTGTGT	GCGTCAGATGTGTATAAGAGACAGNNNNCCACCNNNNTGTGTNNATATTGCAGCAGTACGCACACA	RT, E amplicon
pl-3,G01	E1-GTTCCGCAGG	GCGTCAGATGTGTATAAGAGACAGNNNNGTTCCNNNNGCAGGNNATATTGCAGCAGTACGCACACA	RT, E amplicon
pl-3,G02	E1-ACCTTATGAA	GCGTCAGATGTGTATAAGAGACAGNNNNACCTTNNNNATGAANNNATATTGCAGCAGTACGCACACA	RT, E amplicon
pl-3,G03	E1-CGCTGCAGAG	GCGTCAGATGTGTATAAGAGACAGNNNNCGCTGNNNNCAGAGNNNNATATTGCAGCAGTACGCACACA	RT, E amplicon
pl-3,G04	E1-GTAGAGTCAG	GCGTCAGATGTGTATAAGAGACAGNNNNGTAGANNNNGTCAGNNATATTGCAGCAGTACGCACACA	RT, E amplicon
pl-3,G05	E1-GGATACCAGA	GCGTCAGATGTGTATAAGAGACAGNNNNGGATANNNNCCAGANNNATATTGCAGCAGTACGCACACA	RT, E amplicon
pl-3,G06	E1-CGCACTAATG	GCGTCAGATGTGTATAAGAGACAGNNNNCGCACNNNNTAATGNNNNATATTGCAGCAGTACGCACACA	RT, E amplicon
pl-3,G07	E1-TCCTGACCGT	GCGTCAGATGTGTATAAGAGACAGNNNNTCCTGNNNNACCGTNNATATTGCAGCAGTACGCACACA	RT, E amplicon
pl-3,G08	E1-CTGGCTTGCC	GCGTCAGATGTGTATAAGAGACAGNNNNCTGGCNNNNTTGCCNNNATATTGCAGCAGTACGCACACA	RT, E amplicon
pl-3,G09	E1-ACCAGCGACA	GCGTCAGATGTGTATAAGAGACAGNNNNACCAGNNNNCGACANNNATATTGCAGCAGTACGCACACA	RT, E amplicon
pl-3,G10	E1-TTGTAACGGT	GCGTCAGATGTGTATAAGAGACAGNNNNTTGTANNNNACGGTNNNNATATTGCAGCAGTACGCACACA	RT, E amplicon
pl-3,G11	E1-GTAAGGCATA	GCGTCAGATGTGTATAAGAGACAGNNNNGTAAGNNNNGCATANNATATTGCAGCAGTACGCACACA	RT, E amplicon
pl-3,G12	E1-GTCCACTTGT	GCGTCAGATGTGTATAAGAGACAGNNNNGTCCANNNNCTTGTNNNATATTGCAGCAGTACGCACACA	RT, E amplicon
pl-3,H01	E1-TTAGGTACCA	GCGTCAGATGTGTATAAGAGACAGNNNNTTAGGNNNNTACCANNNNATATTGCAGCAGTACGCACACA	RT, E amplicon
pl-3,H02	E1-GGAATTCCAA	GCGTCAGATGTGTATAAGAGACAGNNNNGGAATNNNNTCCAANNATATTGCAGCAGTACGCACACA	RT, E amplicon
pl-3,H03	E1-CATGTAGAGG	GCGTCAGATGTGTATAAGAGACAGNNNNCATGTNNNNAGAGGNNNATATTGCAGCAGTACGCACACA	RT, E amplicon
pl-3,H04	E1-TACACGCTCC	GCGTCAGATGTGTATAAGAGACAGNNNNTACACNNNNGCTCCNNNNATATTGCAGCAGTACGCACACA	RT, E amplicon
pl-3,H05	E1-GCTTACGGAC	GCGTCAGATGTGTATAAGAGACAGNNNNGCTTANNNNCGGACNNNNATATTGCAGCAGTACGCACACA	RT, E amplicon
pl-3,H06	E1-CGCTTGAAGT	GCGTCAGATGTGTATAAGAGACAGNNNNCGCTTNNNNGAAGTNNATATTGCAGCAGTACGCACACA	RT, E amplicon
pl-3,H07	E1-CGCCTTCTGA	GCGTCAGATGTGTATAAGAGACAGNNNNCGCCTNNNNTCTGANNNATATTGCAGCAGTACGCACACA	RT, E amplicon
pl-3,H08	E1-ATACCAACGC	GCGTCAGATGTGTATAAGAGACAGNNNNATACCNNNNAACGCNNNNATATTGCAGCAGTACGCACACA	RT, E amplicon
pl-3,H09	E1-CTGGATATGT	GCGTCAGATGTGTATAAGAGACAGNNNNCTGGANNNNTATGTNNATATTGCAGCAGTACGCACACA	RT, E amplicon
pl-3,H10	E1-CAATCTATGA	GCGTCAGATGTGTATAAGAGACAGNNNNCAATCNNNNTATGANNNATATTGCAGCAGTACGCACACA	RT, E amplicon
pl-3,H11	E1-GGTGGAATAC	GCGTCAGATGTGTATAAGAGACAGNNNNGGTGGNNNNAATACNNNNATATTGCAGCAGTACGCACACA	RT, E amplicon
pl-3,H12	E1-TGGACGGAGG	GCGTCAGATGTGTATAAGAGACAGNNNNTGGACNNNNGGAGGNNATATTGCAGCAGTACGCACACA	RT, E amplicon
pl-4,A01	ActB-TGAGATATCA	GCGTCAGATGTGTATAAGAGACAGNNNNTGAGANNNNTATCANNACAGCCTGGATAGCAACG	RT, ActB amplicon
pl-4,A02	ActB-CCTCGCTTGG	GCGTCAGATGTGTATAAGAGACAGNNNNCCTCGNNNNCTTGGNNNACAGCCTGGATAGCAACG	RT, ActB amplicon
pl-4,A03	ActB-GTGAAGTCTC	GCGTCAGATGTGTATAAGAGACAGNNNNGTGAANNNNGTCTCNNNNACAGCCTGGATAGCAACG	RT, ActB amplicon
pl-4,A04	ActB-CACGCCCATC	GCGTCAGATGTGTATAAGAGACAGNNNNCACGCNNNNCCATCNNACAGCCTGGATAGCAACG	RT, ActB amplicon
pl-4,A05	ActB-CAGGAACAAC	GCGTCAGATGTGTATAAGAGACAGNNNNCAGGANNNNACAACNNNACAGCCTGGATAGCAACG	RT, ActB amplicon
pl-4,A06	ActB-AATTAAGCAG	GCGTCAGATGTGTATAAGAGACAGNNNNAATTANNNNAGCAGNNNNACAGCCTGGATAGCAACG	RT, ActB amplicon
pl-4,A07	ActB-GTGCGCAGTC	GCGTCAGATGTGTATAAGAGACAGNNNNGTGCGNNNNCAGTCNNACAGCCTGGATAGCAACG	RT, ActB amplicon
pl-4,A08	ActB-ACCTCGTCTA	GCGTCAGATGTGTATAAGAGACAGNNNNACCTCNNNNGTCTANNNACAGCCTGGATAGCAACG	RT, ActB amplicon
pl-4,A09	ActB-CGGTTGAACT	GCGTCAGATGTGTATAAGAGACAGNNNNCGGTTNNNNGAACTNNNACAGCCTGGATAGCAACG	RT, ActB amplicon
pl-4,A10	ActB-TCACAAGTTA	GCGTCAGATGTGTATAAGAGACAGNNNNTCACANNNNAGTTANNNNACAGCCTGGATAGCAACG	RT, ActB amplicon
pl-4,A11	ActB-ATACTGTAGC	GCGTCAGATGTGTATAAGAGACAGNNNNATACTNNNNGTAGCNNACAGCCTGGATAGCAACG	RT, ActB amplicon
pl-4,A12	ActB-GTTACCTTCA	GCGTCAGATGTGTATAAGAGACAGNNNNGTTACNNNNCTTCANNNACAGCCTGGATAGCAACG	RT, ActB amplicon
pl-4,B01	ActB-GAGGAAGTCC	GCGTCAGATGTGTATAAGAGACAGNNNNGAGGANNNNAGTCCNNNNACAGCCTGGATAGCAACG	RT, ActB amplicon
pl-4,B02	ActB-TCCAGACAGT	GCGTCAGATGTGTATAAGAGACAGNNNNTCCAGNNNNACAGTNNACAGCCTGGATAGCAACG	RT, ActB amplicon
pl-4,B03	ActB-TATTCCCGCA	GCGTCAGATGTGTATAAGAGACAGNNNNTATTCNNNNCCGCANNNACAGCCTGGATAGCAACG	RT, ActB amplicon
pl-4,B04	ActB-CGATCTTATC	GCGTCAGATGTGTATAAGAGACAGNNNNCGATCNNNNTTATCNNNNACAGCCTGGATAGCAACG	RT, ActB amplicon
pl-4,B05	ActB-CTAGCATAGT	GCGTCAGATGTGTATAAGAGACAGNNNNCTAGCNNNNATAGTNNNNACAGCCTGGATAGCAACG	RT, ActB amplicon
pl-4,B06	ActB-TAGCTTATAG	GCGTCAGATGTGTATAAGAGACAGNNNNTAGCTNNNNTATAGNNACAGCCTGGATAGCAACG	RT, ActB amplicon
pl-4,B07	ActB-GGTGGACTCC	GCGTCAGATGTGTATAAGAGACAGNNNNGGTGGNNNNACTCCNNNACAGCCTGGATAGCAACG	RT, ActB amplicon
pl-4,B08	ActB-GTAAGGTGCG	GCGTCAGATGTGTATAAGAGACAGNNNNGTAAGNNNNGTGCGNNNNACAGCCTGGATAGCAACG	RT, ActB amplicon
pl-4,B09	ActB-CCTAAGATAT	GCGTCAGATGTGTATAAGAGACAGNNNNCCTAANNNNGATATNNACAGCCTGGATAGCAACG	RT, ActB amplicon
pl-4,B10	ActB-TATAATCGCG	GCGTCAGATGTGTATAAGAGACAGNNNNTATAANNNNTCGCGNNNACAGCCTGGATAGCAACG	RT, ActB amplicon
pl-4,B11	ActB-AAGCGATTCT	GCGTCAGATGTGTATAAGAGACAGNNNNAAGCGNNNNATTCTNNNNACAGCCTGGATAGCAACG	RT, ActB amplicon
pl-4,B12	ActB-TTCGGAGCGC	GCGTCAGATGTGTATAAGAGACAGNNNNTTCGGNNNNAGCGCNNACAGCCTGGATAGCAACG	RT, ActB amplicon
pl-4,C01	ActB-TAGTGGTTGA	GCGTCAGATGTGTATAAGAGACAGNNNNTAGTGNNNNGTTGANNACAGCCTGGATAGCAACG	RT, ActB amplicon
pl-4,C02	ActB-AGCAAAATAG	GCGTCAGATGTGTATAAGAGACAGNNNNAGCAANNNNAATAGNNNACAGCCTGGATAGCAACG	RT, ActB amplicon
pl-4,C03	ActB-TGTAACTAAC	GCGTCAGATGTGTATAAGAGACAGNNNNTGTAANNNNCTAACNNNNACAGCCTGGATAGCAACG	RT, ActB amplicon
pl-4,C04	ActB-CTTAGGCGTA	GCGTCAGATGTGTATAAGAGACAGNNNNCTTAGNNNNGCGTANNACAGCCTGGATAGCAACG	RT, ActB amplicon
pl-4,C05	ActB-AACTATACCG	GCGTCAGATGTGTATAAGAGACAGNNNNAACTANNNNTACCGNNNACAGCCTGGATAGCAACG	RT, ActB amplicon
pl-4,C06	ActB-AATAGGTAGT	GCGTCAGATGTGTATAAGAGACAGNNNNAATAGNNNNGTAGTNNNNACAGCCTGGATAGCAACG	RT, ActB amplicon
pl-4,C07	ActB-TGCTAGGTTA	GCGTCAGATGTGTATAAGAGACAGNNNNTGCTANNNNGGTTANNACAGCCTGGATAGCAACG	RT, ActB amplicon
pl-4,C08	ActB-AGAGTACAAT	GCGTCAGATGTGTATAAGAGACAGNNNNAGAGTNNNNACAATNNNACAGCCTGGATAGCAACG	RT, ActB amplicon
pl-4,C09	ActB-CACTAGCTTC	GCGTCAGATGTGTATAAGAGACAGNNNNCACTANNNNGCTTCNNNACAGCCTGGATAGCAACG	RT, ActB amplicon
pl-4,C10	ActB-TGGCGAGATA	GCGTCAGATGTGTATAAGAGACAGNNNNTGGCGNNNNAGATANNNNACAGCCTGGATAGCAACG	RT, ActB amplicon
pl-4,C11	ActB-GAAGCAATAT	GCGTCAGATGTGTATAAGAGACAGNNNNGAAGCNNNNAATATNNACAGCCTGGATAGCAACG	RT, ActB amplicon
pl-4,C12	ActB-CTAGTTAGCG	GCGTCAGATGTGTATAAGAGACAGNNNNCTAGTNNNNTAGCGNNNACAGCCTGGATAGCAACG	RT, ActB amplicon
pl-4,D01	ActB-AGAGCAGTTA	GCGTCAGATGTGTATAAGAGACAGNNNNAGAGCNNNNAGTTANNNNACAGCCTGGATAGCAACG	RT, ActB amplicon
pl-4,D02	ActB-ACCACCAGAT	GCGTCAGATGTGTATAAGAGACAGNNNNACCACNNNNCAGATNNACAGCCTGGATAGCAACG	RT, ActB amplicon
pl-4,D03	ActB-CGTCAACGGC	GCGTCAGATGTGTATAAGAGACAGNNNNCGTCANNNNACGGCNNNACAGCCTGGATAGCAACG	RT, ActB amplicon
pl-4,D04	ActB-TACTGGTAAT	GCGTCAGATGTGTATAAGAGACAGNNNNTACTGNNNNGTAATNNNNACAGCCTGGATAGCAACG	RT, ActB amplicon
pl-4,D05	ActB-TTGTAAAGTC	GCGTCAGATGTGTATAAGAGACAGNNNNTTGTANNNNAAGTCNNNNACAGCCTGGATAGCAACG	RT, ActB amplicon
pl-4,D06	ActB-CACAGGTCAC	GCGTCAGATGTGTATAAGAGACAGNNNNCACAGNNNNGTCACNNACAGCCTGGATAGCAACG	RT, ActB amplicon
pl-4,D07	ActB-TGGAGATTAG	GCGTCAGATGTGTATAAGAGACAGNNNNTGGAGNNNNATTAGNNNACAGCCTGGATAGCAACG	RT, ActB amplicon
pl-4,D08	ActB-ACTATTGCTA	GCGTCAGATGTGTATAAGAGACAGNNNNACTATNNNNTGCTANNNNACAGCCTGGATAGCAACG	RT, ActB amplicon
pl-4,D09	ActB-CCTATTAAGA	GCGTCAGATGTGTATAAGAGACAGNNNNCCTATNNNNTAAGANNACAGCCTGGATAGCAACG	RT, ActB amplicon
pl-4,D10	ActB-AAGAATGGTT	GCGTCAGATGTGTATAAGAGACAGNNNNAAGAANNNNTGGTTNNNACAGCCTGGATAGCAACG	RT, ActB amplicon
pl-4,D11	ActB-TCCTTACTCT	GCGTCAGATGTGTATAAGAGACAGNNNNTCCTTNNNNACTCTNNNNACAGCCTGGATAGCAACG	RT, ActB amplicon
pl-4,D12	ActB-CTTCCGTCTC	GCGTCAGATGTGTATAAGAGACAGNNNNCTTCCNNNNGTCTCNNACAGCCTGGATAGCAACG	RT, ActB amplicon
pl-4,E01	ActB-GTTCATCCGC	GCGTCAGATGTGTATAAGAGACAGNNNNGTTCANNNNTCCGCNNACAGCCTGGATAGCAACG	RT, ActB amplicon
pl-4,E02	ActB-GCAGGAGGTT	GCGTCAGATGTGTATAAGAGACAGNNNNGCAGGNNNNAGGTTNNNACAGCCTGGATAGCAACG	RT, ActB amplicon
pl-4,E03	ActB-ATGAAGAACC	GCGTCAGATGTGTATAAGAGACAGNNNNATGAANNNNGAACCNNNNACAGCCTGGATAGCAACG	RT, ActB amplicon
pl-4,E04	ActB-AGGATTTGAG	GCGTCAGATGTGTATAAGAGACAGNNNNAGGATNNNNTTGAGNNACAGCCTGGATAGCAACG	RT, ActB amplicon
pl-4,E05	ActB-TAGTGTGGTC	GCGTCAGATGTGTATAAGAGACAGNNNNTAGTGNNNNTGGTCNNNACAGCCTGGATAGCAACG	RT, ActB amplicon
pl-4,E06	ActB-ATAATAGTGG	GCGTCAGATGTGTATAAGAGACAGNNNNATAATNNNNAGTGGNNNNACAGCCTGGATAGCAACG	RT, ActB amplicon
pl-4,E07	ActB-GCCATGGCAC	GCGTCAGATGTGTATAAGAGACAGNNNNGCCATNNNNGGCACNNACAGCCTGGATAGCAACG	RT, ActB amplicon
pl-4,E08	ActB-CTGGAGATCT	GCGTCAGATGTGTATAAGAGACAGNNNNCTGGANNNNGATCTNNNACAGCCTGGATAGCAACG	RT, ActB amplicon
pl-4,E09	ActB-GACATTGCTG	GCGTCAGATGTGTATAAGAGACAGNNNNGACATNNNNTGCTGNNNACAGCCTGGATAGCAACG	RT, ActB amplicon
pl-4,E10	ActB-CGTTGCCGAA	GCGTCAGATGTGTATAAGAGACAGNNNNCGTTGNNNNCCGAANNNNACAGCCTGGATAGCAACG	RT, ActB amplicon
pl-4,E11	ActB-TACGCATTAA	GCGTCAGATGTGTATAAGAGACAGNNNNTACGCNNNNATTAANNACAGCCTGGATAGCAACG	RT, ActB amplicon
pl-4,E12	ActB-ACAACTAGTC	GCGTCAGATGTGTATAAGAGACAGNNNNACAACNNNNTAGTCNNNACAGCCTGGATAGCAACG	RT, ActB amplicon
pl-4,F01	ActB-TGAGAGGTAT	GCGTCAGATGTGTATAAGAGACAGNNNNTGAGANNNNGGTATNNNNACAGCCTGGATAGCAACG	RT, ActB amplicon
pl-4,F02	ActB-TGCTTCAAGA	GCGTCAGATGTGTATAAGAGACAGNNNNTGCTTNNNNCAAGANNACAGCCTGGATAGCAACG	RT, ActB amplicon
pl-4,F03	ActB-ACTGAACGAG	GCGTCAGATGTGTATAAGAGACAGNNNNACTGANNNNACGAGNNNACAGCCTGGATAGCAACG	RT, ActB amplicon
pl-4,F04	ActB-TTGCATTATC	GCGTCAGATGTGTATAAGAGACAGNNNNTTGCANNNNTTATCNNNNACAGCCTGGATAGCAACG	RT, ActB amplicon
pl-4,F05	ActB-GTTACAGATT	GCGTCAGATGTGTATAAGAGACAGNNNNGTTACNNNNAGATTNNNNACAGCCTGGATAGCAACG	RT, ActB amplicon
pl-4,F06	ActB-CGCTGTCTAC	GCGTCAGATGTGTATAAGAGACAGNNNNCGCTGNNNNTCTACNNACAGCCTGGATAGCAACG	RT, ActB amplicon
pl-4,F07	ActB-TATGAAACGG	GCGTCAGATGTGTATAAGAGACAGNNNNTATGANNNNAACGGNNNACAGCCTGGATAGCAACG	RT, ActB amplicon
pl-4,F08	ActB-GCGCCCAATG	GCGTCAGATGTGTATAAGAGACAGNNNNGCGCCNNNNCAATGNNNNACAGCCTGGATAGCAACG	RT, ActB amplicon
pl-4,F09	ActB-TCGCTCTAAT	GCGTCAGATGTGTATAAGAGACAGNNNNTCGCTNNNNCTAATNNACAGCCTGGATAGCAACG	RT, ActB amplicon
pl-4,F10	ActB-TCTAACATGG	GCGTCAGATGTGTATAAGAGACAGNNNNTCTAANNNNCATGGNNNACAGCCTGGATAGCAACG	RT, ActB amplicon
pl-4,F11	ActB-GTGTGATACT	GCGTCAGATGTGTATAAGAGACAGNNNNGTGTGNNNNATACTNNNNACAGCCTGGATAGCAACG	RT, ActB amplicon
pl-4,F12	ActB-CAAGAGCCGA	GCGTCAGATGTGTATAAGAGACAGNNNNCAAGANNNNGCCGANNACAGCCTGGATAGCAACG	RT, ActB amplicon
pl-4,G01	ActB-CGGTACGAGG	GCGTCAGATGTGTATAAGAGACAGNNNNCGGTANNNNCGAGGNNACAGCCTGGATAGCAACG	RT, ActB amplicon
pl-4,G02	ActB-AACAGGATAT	GCGTCAGATGTGTATAAGAGACAGNNNNAACAGNNNNGATATNNNACAGCCTGGATAGCAACG	RT, ActB amplicon
pl-4,G03	ActB-GGTTATCGCC	GCGTCAGATGTGTATAAGAGACAGNNNNGGTTANNNNTCGCCNNNNACAGCCTGGATAGCAACG	RT, ActB amplicon
pl-4,G04	ActB-CTCTTAGACT	GCGTCAGATGTGTATAAGAGACAGNNNNCTCTTNNNNAGACTNNACAGCCTGGATAGCAACG	RT, ActB amplicon
pl-4,G05	ActB-CCTACGCTCG	GCGTCAGATGTGTATAAGAGACAGNNNNCCTACNNNNGCTCGNNNACAGCCTGGATAGCAACG	RT, ActB amplicon
pl-4,G06	ActB-AAGTTAGGAT	GCGTCAGATGTGTATAAGAGACAGNNNNAAGTTNNNNAGGATNNNNACAGCCTGGATAGCAACG	RT, ActB amplicon
pl-4,G07	ActB-ATAATGAGAC	GCGTCAGATGTGTATAAGAGACAGNNNNATAATNNNNGAGACNNACAGCCTGGATAGCAACG	RT, ActB amplicon
pl-4,G08	ActB-TTATAAGCTG	GCGTCAGATGTGTATAAGAGACAGNNNNTTATANNNNAGCTGNNNACAGCCTGGATAGCAACG	RT, ActB amplicon
pl-4,G09	ActB-ATTGGGTATC	GCGTCAGATGTGTATAAGAGACAGNNNNATTGGNNNNGTATCNNNACAGCCTGGATAGCAACG	RT, ActB amplicon
pl-4,G10	ActB-GCCTCAATAG	GCGTCAGATGTGTATAAGAGACAGNNNNGCCTCNNNNAATAGNNNNACAGCCTGGATAGCAACG	RT, ActB amplicon
pl-4,G11	ActB-TAGCTCCGCT	GCGTCAGATGTGTATAAGAGACAGNNNNTAGCTNNNNCCGCTNNACAGCCTGGATAGCAACG	RT, ActB amplicon
pl-4,G12	ActB-GGAAGTCCTA	GCGTCAGATGTGTATAAGAGACAGNNNNGGAAGNNNNTCCTANNNACAGCCTGGATAGCAACG	RT, ActB amplicon
pl-4,H01	ActB-GATCGTCACA	GCGTCAGATGTGTATAAGAGACAGNNNNGATCGNNNNTCACANNNNACAGCCTGGATAGCAACG	RT, ActB amplicon
pl-4,H02	ActB-TCCACACTTG	GCGTCAGATGTGTATAAGAGACAGNNNNTCCACNNNNACTTGNNACAGCCTGGATAGCAACG	RT, ActB amplicon
pl-4,H03	ActB-TTGTTTGTAC	GCGTCAGATGTGTATAAGAGACAGNNNNTTGTTNNNNTGTACNNNACAGCCTGGATAGCAACG	RT, ActB amplicon
pl-4,H04	ActB-AATCTCACTT	GCGTCAGATGTGTATAAGAGACAGNNNNAATCTNNNNCACTTNNNNACAGCCTGGATAGCAACG	RT, ActB amplicon
pl-4,H05	ActB-TGATACAGAG	GCGTCAGATGTGTATAAGAGACAGNNNNTGATANNNNCAGAGNNNNACAGCCTGGATAGCAACG	RT, ActB amplicon
pl-4,H06	ActB-ATTCTGGCGA	GCGTCAGATGTGTATAAGAGACAGNNNNATTCTNNNNGGCGANNACAGCCTGGATAGCAACG	RT, ActB amplicon
pl-4,H07	ActB-TCAGGAGTGG	GCGTCAGATGTGTATAAGAGACAGNNNNTCAGGNNNNAGTGGNNNACAGCCTGGATAGCAACG	RT, ActB amplicon
pl-4,H08	ActB-CAGCTCATTC	GCGTCAGATGTGTATAAGAGACAGNNNNCAGCTNNNNCATTCNNNNACAGCCTGGATAGCAACG	RT, ActB amplicon
pl-4,H09	ActB-TATCACTCGT	GCGTCAGATGTGTATAAGAGACAGNNNNTATCANNNNCTCGTNNACAGCCTGGATAGCAACG	RT, ActB amplicon
pl-4,H10	ActB-CTATGCCTTA	GCGTCAGATGTGTATAAGAGACAGNNNNCTATGNNNNCCTTANNNACAGCCTGGATAGCAACG	RT, ActB amplicon
pl-4,H11	ActB-CCAATAGAAG	GCGTCAGATGTGTATAAGAGACAGNNNNCCAATNNNNAGAAGNNNNACAGCCTGGATAGCAACG	RT, ActB amplicon
pl-4,H12	ActB-GGTACTAATC	GCGTCAGATGTGTATAAGAGACAGNNNNGGTACNNNNTAATCNNACAGCCTGGATAGCAACG	RT, ActB amplicon
c485	N501Y-RT-A-1	GCGTCAGATGTGTATAAGAGACAGNNNNTTCCGNNNNAACTGNNNtgtatggttggtaaccaacacc	RT, N501 amplicon
c486	N501Y-RT-A-2	GCGTCAGATGTGTATAAGAGACAGNNNNACTGTNNNNTCCGANNNtgtatggttggtaaccaacacc	RT, N501 amplicon
c487	N501Y-RT-B-1	GCGTCAGATGTGTATAAGAGACAGNNNNTTCCGNNNNAACTGNNNctctgtatggttggtaaccaac	RT, N501 amplicon
c488	N501Y-RT-B-2	GCGTCAGATGTGTATAAGAGACAGNNNNACTGTNNNNTCCGANNNctctgtatggttggtaaccaac	RT, N501 amplicon
c489	N501Y-PCR-1	CAAGCAGAAGACGGCATACGAGATATCGAGAGGTGACTGGAGTTCAGACGTGTGCTCTTCCGATCTgacaaatcgctccagggc	PCR, N501 amplicon
c490	N501Y-PCR-2	CAAGCAGAAGACGGCATACGAGATATCGAGAGGTGACTGGAGTTCAGACGTGTGCTCTTCCGATCTaaatctatcaggccggtagc	PCR, N501 amplicon
c491	P681H-RT-A-1	GCGTCAGATGTGTATAAGAGACAGNNNNTTCCGNNNNAACTGNNNctacactacgtgcccgccg	RT, P681 amplicon
c492	P681H-RT-A-2	GCGTCAGATGTGTATAAGAGACAGNNNNACTGTNNNNTCCGANNNctacactacgtgcccgccg	RT, P681 amplicon
c493	P681H-RT-B-1	GCGTCAGATGTGTATAAGAGACAGNNNNTTCCGNNNNAACTGNNNttgactagctacactacgtgc	RT, P681 amplicon
c494	P681H-RT-B-2	GCGTCAGATGTGTATAAGAGACAGNNNNACTGTNNNNTCCGANNNttgactagctacactacgtgc	RT, P681 amplicon
c495	P681H-PCR-1	CAAGCAGAAGACGGCATACGAGATATCGAGAGGTGACTGGAGTTCAGACGTGTGCTCTTCCGATCTgggctgaacatgtcaacaactc	PCR, P681 amplicon
c496	P681H-PCR-2	CAAGCAGAAGACGGCATACGAGATATCGAGAGGTGACTGGAGTTCAGACGTGTGCTCTTCCGATCTcttggcgtgtttattctacagg	PCR, P681 amplicon

## Sheet: S2-experimental-details
Fig.	bead vol [µl]	sample volume [µl]	lib. frac.	RT primers	Comments	Seq run	pK	Seq format (R1/R2/I1/I2)	internal name
2B	20	320	1	15 µl 100 µM	N/A	Tape	No	N/A	20-06-16_Neg_pools_Zymo_contamination
2C	20	400	2021-01-02	50 µl 100 µM	2 step PCR: 10 cycles for first step, 20 cycles for extension PCR	26/5	No	45/35/8/0	20-05-25_new-E-BC-CHK
2C,4C	20	320	2021-01-30	15 µl 100 µM	rtPCR-primeScript kit: 25°C 10’, 50°C 30’; 94°C 2’; 30 x {94°C 30’’, 59°C 30’’, 72°C 1’}; 72°C 10 min	15/6, 11/6	No	11/6: 150/0/8/8 15/6: 28/56/8/0	20-06-09_tube-titration
2C	20	320	1	15 µl 100 µM		18/6	No	80/0/8/0	20-06-17_Clinical_Samples_One_Step_E_and_E+N
2C,4B	20	320	2021-01-02	15 µl 100 µM	2 step PCR: 10 cycles for first step, 20 cycles for extension PCR	2021-02-06	No	38/38/8/8	20-06-02_tube-pools
3B	5	40	2021-01-02	2 µl 10 µM	10 regular library PCR cycles followed by qpcr	qpcr	No	N/A	20-06-08_cross-contaminaion-qPCR
5A	13	320	2021-01-02	15 µl 100 µM		21/6	No	36/40/8/8	20-06-02_tube-pools
5B	5	80	2021-01-02	2 µl 10 µM	2 step PCR: 10 cycles for first step, 23 cycles for extension PCR	28/4	No	30/46/8/8	20-04-27_Human-Two_step_Lib
5C	20	320	1	15 µl 100 µM		24/6	No	80/0/8/0	20-06-22_ActB
3C	20	320	1	15 µl 100 µM		2021-12-07	No	75/0/8/8	CHK_Primers_DWP_Act_N_E_Broad Ct
6	5	320	2021-01-02	15 µl 10 µM	Buffer replacement and low-volume hybridization	25/8	No	20/8/8/56	ApharSeq_10Plates

## Sheet: S3-materials-and-costs
Sample Collection			unit	per 100k	unit price	cost	percent
	VTM/UTM NP Swab (price from e.g. here)		1 box	250	640	160000	56.5
	DNA/RNA Shield x2 (Zymo R1200)		125 ml	140	290	40600	14.3
	2 ml deep well plate		20	50	102	5100	1.8
RNA cleanup and hybridization
	polyT conjugated Sermag beads
		Carboxyl coated beads from GE Healthcare, cat 65152105050450	1 L	0.1	25000	2500	0.9
		5’ amine modified 25 dT oligo from IDT	10 µmol	1	1980	1980	0.7
		EDAC (Sigma E7750)	1 g	1	52	52	0
		Imidazole (Sigma I2399)	100 g	0.14	85	11.9	0
		NaHCO3 (Sigma S8875)	500 g	0.05	33	1.65	0
		0.5M MES (Sigma 76039)	500 ml	0.2	1050	210	0.1
		Nuclease free water (Sigma W4502)	10 L	0.75	400	300	0.1
	Hybridization
	consumables	Barcoded RT primers from IDT: ~70 bp oligo, standard desalting, 250 nmol plates x {N1/ActB}	plate pair	2	10900	21800	7.7
		PCR plates	50 plates	20	235	4700	1.7
		DITI 150μL STERILE 3840 PCE. MCA96 SBS (Tecan 30038618)	40 box	26	480	12480	4.4
	Binding Buffer	8M LiCl (Sigma L7026)	1 L	2	345	690	0.2
		1M Tris-HCl, pH 7.5 (Sigma T2319)	1 L	3.2	110	352	0.1
		1M EDTA, pH 8.0 (Sigma 03690)	100 ml	6.4	55	352	0.1
		DTT (Sigma 43816)	250 ml	0.64	643	411.52	0.1
		Nuclease free water (Sigma W4502)	10 L	2.7	400	1080	0.4
	Wash A
		2 ml deep well plate	50 plates	20	184	3680	1.3
		8M LiCl (Sigma L7026)	1 L	1	345	345	0.1
		1M Tris-HCl, pH 7.5 (Sigma T2319)	1 L	0.5	110	55	0
		1M EDTA, pH 8.0 (Sigma 03690)	100 ml	0.22	55	12.1	0
		20% SDS (Sigma 05030)	1 L	0.25	585	146.25	0.1
		Nuclease free water (Sigma W4502)	10 L	5	400	2000	0.7
	Wash B
		8M LiCl (Sigma L7026)	1 L	0.02	345	6.9	0
		1M Tris-HCl, pH 7.5 (Sigma T2319)	1 L	10	110	1100	0.4
		Nuclease free water (Sigma W4502)	10 L	0.5	400	200	0.1
	Pool storage
		RNALater (Sigma R0901)	500 ml	1	999	999	0.4
Enzymatic Reactions (per pool)
	Proteinase K
		Proteinase K (Epicenter MPRK092)	100 mg	4	225	900	0.3
		1M Tris-HCl, pH 8 (Sigma T3069)	1 L	0.001	296	0.296	0
		1M EDTA, pH 8.0 (Sigma 03690)	100 ml	0.005	55	0.275	0
		5M NaCl (Sigma 59222C)	1 L	0.003	107	0.321	0
		20% SDS (Sigma, 05030)	1 L	0.005	585	2.925	0
	Reverse Transcription
		100 mM dNTP solution set (ThermoFisher R0181)	1 ml	2.5	144	360	0.1
		25 mM MgCl2 (Sigma M8787)	5 ml	2.4	139	333.6	0.1
		100% DMSO (Sigma D4540)	1 L	0.0025	221	0.5525	0
		Smart reverse transcriptase (Takara 639538)	400 rxn	2.5	1000	2500	0.9
	SPRI Cleanup
		Agencourt AMPure XP	60 ml	2.5	960	2400	0.8
		100% Ethanol	1 L	0.6	20	12	0
	PCR
		Kapa HiFi DNA polymerase x2 mix (Kapa biosystems KK2612)	6.25 ml	4	300	1200	0.4
		PCR primers from IDT (~90/50 bp oligos, standard desalting)	100 nmol	60	0.6	36	0
Sequencing (Per pool of pools)
	Quantification
		Qubit dsDNA HS (ThremoFisher Q32851)	rxn	7		0	0
		HS DNA D1000 Tape (Agilent)	7 tapes	0.06	467	28.02	0
	Sequencing
		NextSeq 92bp kit (Illumina 20024906)	kit	7	2000	14000	4.9
total						283k	100
Excluding collection						82k	29.2
